# Supplementary material for: Three-Dimensional Organotypic Cultures Reshape the microRNAs Transcriptional Program in Breast Cancer Cells
Source: Cancers (Basel). 2022 May 19;14(10):2490. doi: 10.3390/cancers14102490 (PMC9139376; doi:10.3390/cancers14102490)
Supplement: Supplementary file 1 [file cancers-14-02490-s001.zip]

Archive with 3 entries (3 files):
- Suplementary Figure S1.tif
- Supplementary Table S1.pdf
- Supplementary Table S2.pdf
